# Supplementary material for: Foliar Nanoparticulate Sulphur and Amino Acids Modulate Wheat Yield Components and Seed Quality Across Contrasting Environments
Source: Plants (Basel). 2025 Dec 25;15(1):66. doi: 10.3390/plants15010066 (PMC12787486; doi:10.3390/plants15010066)
Supplement: Supplementary file 1 [file plants-15-00066-s001.zip]

Archive with 1 entries (1 files):
- plants-3988252-supplementary.pdf
